# Supplementary material for: Secondary Metabolite Variation and Bioactivities of Two Marine Aspergillus Strains in Static Co-Culture Investigated by Molecular Network Analysis and Multiple Database Mining Based on LC-PDA-MS/MS
Source: Antibiotics (Basel). 2022 Apr 12;11(4):513. doi: 10.3390/antibiotics11040513 (PMC9031932; doi:10.3390/antibiotics11040513)
Supplement: Supplementary file 1 [file antibiotics-11-00513-s001.zip]

Archive with 21 entries (21 files):
- Figure S1.png
- Figure S10.png
- Figure S11.png
- Figure S12.png
- Figure S13.png
- Figure S14.png
- Figure S15.png
- Figure S16.png
- Figure S17.png
- Figure S18.png
- Figure S19.png
- Figure S2.png
- Figure S20.png
- Figure S3.png
- Figure S4.png
- Figure S5.png
- Figure S6.png
- Figure S7.png
- Figure S8.png
- Figure S9.png
- Tables S1 and S2.pdf
